# Supplementary material for: Xenia Effect on Nutritional and Flavor Components of ‘Jingbaili’ Pear
Source: Foods. 2025 Jan 2;14(1):94. doi: 10.3390/foods14010094 (PMC11720288; doi:10.3390/foods14010094)
Supplement: Supplementary file 1 [file foods-14-00094-s001.zip]

Archive with 1 entries (1 files):
- foods-3355473-supplementary.pdf
